# Supplementary material for: A new small-bodied ornithopod (Dinosauria, Ornithischia) from a deep, high-energy Early Cretaceous river of the Australian–Antarctic rift system
Source: PeerJ. 2018 Jan 11;5:e4113. doi: 10.7717/peerj.4113 (PMC5767335; doi:10.7717/peerj.4113)
Supplement: Supplemental Information 14 [file peerj-06-4113-s014.zip]

Archive with 9 entries (8 files):
- Boyd 2015 Diluvi added & Victorian OTUs adjusted.nex
- __MACOSX/
- __MACOSX/._Boyd 2015 Diluvi added & Victorian OTUs adjusted.nex
- Boyd 2015 Diluvi-only added.nex
- __MACOSX/._Boyd 2015 Diluvi-only added.nex
- Dieudonne et al 2016 Diluvi added.nex
- __MACOSX/._Dieudonne et al 2016 Diluvi added.nex
- Han et al 2017 Diluvi added.nex
- __MACOSX/._Han et al 2017 Diluvi added.nex
