# Supplementary material for: A new small-bodied ornithopod (Dinosauria, Ornithischia) from a deep, high-energy Early Cretaceous river of the Australian–Antarctic rift system
Source: PeerJ. 2018 Jan 11;5:e4113. doi: 10.7717/peerj.4113 (PMC5767335; doi:10.7717/peerj.4113)
Supplement: Supplemental Information 14 [file peerj-06-4113-s014.zip › Boyd 2015 Diluvi added & Victorian OTUs adjusted.nex]

#NEXUS
[written Wed Nov 08 11:00:13 EST 2017 by Mesquite  version 2.74 (build 550) at jay-nairs-imac/192.168.1.107]

BEGIN TAXA;
	TITLE Taxa;
	DIMENSIONS NTAX=67;
	TAXLABELS
		Marasuchus Silesaurus Asilisaurus Sanjuansaurus Herrerasaurus Tawa Pisanosaurus Heterodontosaurus Fruitadens Echinodon Lycorhinus Tianyulong Abrictosaurus Eocursor Lesothosaurus Scutellosaurus Scelidosaurus Emausaurus Stormbergia Agilisaurus Hexinlusaurus Yandusaurus Leaellynasaura Jeholosaurus Yueosaurus Othnielosaurus Parksosaurus Thescelosaurus_neglectus Thescelosaurus_assiniboiensis Thescelosaurus_garbanii Talenkauen Notohypsilophodon Macrogryphosaurus Haya Changchunsaurus Oryctodromeus Zephyrosaurus Orodromeus Kaiparowits_Orodromine_UMNH_VP_12665_and_12677_and_16281_and_16772_and_16773_and_19470_and_21091_to_21099_and_21101_to_21107 Koreanosaurus Archaeoceratops Liaoceratops Yinlong Stenopelix Micropachycephalosaurus Wannanosaurus Hypsilophodon Atlascopcosaurus Qantassaurus Anabisetia Gasparinisaura Zalmoxes_robustus Zalmoxes_shqiperorum Thescelosaurus_dossi Thescelosaurus_tilletti Rhabdodon Muttaburrasaurus Elrhazosaurus Dysalotosaurus Dryosaurus Callovosaurus Valdosaurus Camptosaurus Iguanodon Ouranosaurus Diluvicursor_pickeringi 'Leaellynasaura ''postcrania''' 
	;

END;


BEGIN CHARACTERS;
	TITLE  'Matrix in file "Boyd_2015a-Adjusted-1.nex"';
	DIMENSIONS  NCHAR=255;
	FORMAT DATATYPE = STANDARD GAP = - MISSING = ? SYMBOLS = "  0 1 2 3 4 5";
	MATRIX
	Marasuchus                                                                                                                    ?????????????????????????????????????????????????????????????????????????????????????????0???????????????????0?????????????????????????????????1?0?0?????1????0?????0????????????????0001002??00?02???012?0?0?00??000000001?00?000?230?0?0020?0???002000?00?0??
	Silesaurus                                                                                                                    ?0000000?00?1?1?000??00????0???0?1??00??????101????100??00????00111??????40??00000?0??1000???0?0000??0??000?2001001?0?0001??3?0?10030003????00210021001??????0000???0?020?00?????????0000002?000002???01000?01001?00?000001?00?011?21000?0020?????0011??000?000
	Asilisaurus                                                                                                                   ?0???????????????0?????????????0?????????????02??????????????????????????4???????????????????????????????????????0??????????3????0??0003???????100?00?00?????0000????0???????????????00000???????02???0???0?0110???0?000000?0??01??2100??0020????????1???00?0??
	Sanjuansaurus                                                                                                                 ?????????????????00?00?????0???????????????????????????????????????????????????????????????0????????????????????????0??10?0?2?001?04?0??????00??0?000????????00001??????2?????????????11?????????02??????????????010??????1?00?001?20?0??0021????????????00????
	Herrerasaurus                                                                                                                 10000000?00010?0000?000??00020?0101000??0100102??0??100000100000??2?????010?0000000010?0100010000??0?0010?????0100?10??10?0?2100100410?21???00?10000???0?????00?0????0??2?0000?0000220110002?000002???100?0?100000100000001?00?001120100?0021?10??002100000?000
	Tawa                                                                                                                          1000000??000???0000?000??0002000000000??00000???????00?100000???????????010?00000000???100?0100000???0????????0200?10??10?0?2000100410?2???????10??0?????????00?0?????01????00?0?011?0010?02???0?02???11????1??00010??00001?0???0??2110??0021?????00?100000?000
	Pisanosaurus                                                                                                                  ?????????????????011????????????????????????????????????????????????????????0011?10000??????????????????????????????1??0??????10??100???1?00?????0????????????????????????????????????0???????0???????11?????0??????????????????????110???001???????????0???00?
	Heterodontosaurus                                                                                                             0100011110001?010011001010001000000003??000000000?0?00?010000?000110?0100?001011010000000010000000?00?100?0?2002110120?11?110011101?11000?110?100002??0000100001????0001200000000000001100101?00?2000010000?011000000101212?00?000??2100??????00000??100001?00?
	Fruitadens                                                                                                                    ????0?111????0??0111????????????????????????????????????????????????????0?0??0??0?????????????????????????????0210?01??0??0?0?00011?0??0?00??0?????2???????????????????????????????????????????????????????????0???0?101212?00?00???210???0010?????????????????
	Echinodon                                                                                                                     ?1??0???????????0011??????????????????????????????????????????????????1?000?10110?????????????????????????????020??11??0??0?0?00011200?0??0??????????????????????????????????????????????????????????????????????????????????????????????????????????????????0?
	Lycorhinus                                                                                                                    ???????11???????0011?0?????????????????????????????????????????????????????????????????????00???????????????????1???1??00???0?000?13?1?????????????????????????????????????????????????????????????????????????????????????????????????????????????????????????
	Tianyulong                                                                                                                    010001111?001010??1???????0?20?0???000?????????????????????????????1?0???01?10110110??200???000?0?????????????0211?11??0????0?00011????0??0???????????????????????????102????????????????????????2??????010?0?0??????????????1000?????????????????0??100011000?
	Abrictosaurus                                                                                                                 ?10?0111100?1????01100101????0?0????????????????????????????????????101?0?0??01101?0?????00?????0?????????????0200?11??0??1?00000113?1?01?01???????1????????????????0000????????0?????1100101?00??????????0??????????0?1112?00???0??2?????????????0001?00???00?
	Eocursor                                                                                                                      ??????????????????1??????????????????????????????????????0??????????????0???000101000???????????0???1???????????0?????????0??????1??0000?00????????1?????????00?????0?00????????0????01100101?00?2000010010?00?00000?000102000?0001121000???????????????????00?
	Lesothosaurus                                                                                                                 010??01101?110??01101010?00010?0?000????000?0000??0000?000000000010???0010?00001??00010??00???000??01?1000?0100000?011000000010?010??000?0?0????0??????0??1????10????1??000?00?0????100000100000?2000010010?00000?00000010200????0??2??0?3?010110?????0???1?00?
	Scutellosaurus                                                                                                                ?1000??10?0??????110??????0???0110??00???1??00?001?000?000000?00?1???????00000010????11?0??????0???0??????????00000010?0000?0?000102000020000011?011??0??????0?1000??0000??00???00?0??0100100?00?200??11?10?000000000000102000?000??2100?0????????0???00??1?10?
	Scelidosaurus                                                                                                                 ?1???0?0??0?1????1110????????0?1????????0???????????????00??????????????1????101?????11???0????????????????????????0??????0??????????0?????0????0?????????0?0????????0???????????????001??110?00?????0???00??1?????0?0?010??0????1??2?????????????????????1?11?
	Emausaurus                                                                                                                    ?1???0?0?0??1????1110????????0?1????????0????????????????0????????????0?1????101?????11???0????????????????????????0??????0??????????0?????0????????????????????????????????????????????????????????????????????????????????????????????????????????????????10?
	Stormbergia                                                                                                                   ?????????????????????????????????????????????????????????????????????????????????????????????????????????????????????????????????????????????0??0?????00??1??001000??1??1??1?????????00100100100?20000??011001000000000010??00?00003210???001??????0????0?1?0??
	Agilisaurus                                                                                                                   01001010??0?1?100?1100200111011?010000??0100100??10??0?000000000011???001?0?101101100010001000001??000??1?????01000010?00?0???10011200?0200001??1?11??0?1?1?0001000?01100?0000??000??10100100101?21?2110011000000?100001102?00?0001?2??000????????0001000011000
	Hexinlusaurus                                                                                                                 01?????????????0??11??1011001100?0?0?0??01??000????????0101?0?0001??????12010011?????????0?00?00?????????????????0??1??00?000?10011300?0200?00101011??002????0010???0?1000?000?0000??01000101101?20021100010??0001000000102?00?00012210100001?1111001100000?00?
	Yandusaurus                                                                                                                   ?1????????????????11????????????????????????000?????00?????????????????????????????????????00???????????????????????1??00?0001100?13?0????0??0???????????????01000??0?1??????????????????????????????????????????????????????0?00??????1????????????????0??????
	Leaellynasaura                                                                                                                ??????????????????11??????0??10001?000??????000?0???00????????00?1??????????????????????????????????????????????????1???11??0?110?13?0?????????????????????????????????????????????????????????????????????????????????????????????????????????????????????????
	Jeholosaurus                                                                                                                  0100001101011?110111011001002110010001??110000000101001010100000011100001201001111101000001000001??0?0001?1?000001?010?1????0110011200?010000010?11200001????00??0??010000000????????010001011110200?1100?1?000010110001212?00?00013210?000011111100??000?1100?
	Yueosaurus                                                                                                                    ????????????????????????????????????????????????????????????????????????????????????????????????????????????????????????????????????????????0010???????0?????00?????0?002???????????????????????????????0??????00?11??0121200???????2?????????????0????00??????
	Othnielosaurus                                                                                                                ??????????????????????????0??????1????????????????????????000??00??????0?1?10?11??????????????????10????00?1?????1???0000?000?1001?200001?0?0010??120??11???100100??0?100?0?00?00??0001000101111020021101?100?0001110001212?00?00?0?2101?2101111110001000???00?
	Parksosaurus                                                                                                                  ???????10???1??0?1110?????00??101100?0??1?0??00??????01?????0??????????????0?01101?0?????01011001?00?????1???0???1??10?0???00?10?11?0?10?00??0?1?0????001???100?00000???1?00???????????001?0111??2????11201101001011110121201???001?210100001??1??000100011000?
	Thescelosaurus_neglectus                                                                                                      11001011010111100111012001002110001000?0(0 1)10000000111101010110?101110000112011011111012?0001010001100?1011??0010001?0101001000110011200002110001110?3?0111??0100?0??20010000000?00000001010101111120021100011010010111001212?11000102210200001111100001000110001
	Thescelosaurus_assiniboiensis                                                                                                 ???????????????????????0?????????????????????????????????010001011????????????????????????????????100101111000????????????????????1??????????0?????????1???2?????????????????????????010?11?1111?21021?????????01011100121?011000102210?00001?11?0000100011?00?
	Thescelosaurus_garbanii                                                                                                       ?????????????????????????????????????????????????????????????????????????????????????????????????????????????????????????????????????????????????????????????????????????????????????????????????????????????????????????????100??02?10?00001?11100001000??????
	Talenkauen                                                                                                                    ?1001?110?0???100?11?0?????????????????????????????????????????????100011?0?1?11??????????????????????????????0?01??1???????0?11??1???????1?00?10?2?????????????????0??2?????????????0?01010??1??20?1???????1??0???????12?2?1????1????????????????0??1????1????
	Notohypsilophodon                                                                                                             ?????????????????????????????????????????????????????????????????????????????????????????????????????????????????????????????????????????????01?????00???????0??0?????120?????????????????????????????????????????11?00121???0?00???210??0??????????????0??????
	Macrogryphosaurus                                                                                                             ????????????????????????????????????????????????????????????????????????????????????????????????????????????????????????????????????????????10?10102?0??????1??????????2?????????????010101?1111120011???0??111????????????????????????????????????????????????
	Haya                                                                                                                          0100001101001110?11101200100?1?0010000??1100000???1??0?010110?001100000111111011?1?00??000?110001??000101?????0101?010??020?0110011?00?01?1000?0???2??0111??000101000?001????0???????01000121?11220021??00100??000111001212?00?000????????0?1?11???001000011000
	Changchunsaurus                                                                                                               01001011010111?00111?1?0??00???001?002??0101??0??1???000?0000??????10001111?10111100120000?0??001??0????1???1?0100?010?01?0?0?10011200?0?01?0010??1?????????000?0?00??10??????????????1??????????????????????????011?00121?????????3?10???????????0??1000?1?001
	Oryctodromeus                                                                                                                 ?1001?1??10111??01????????0????0?1???0??????0000??01000?10??????????????1??1??11????1?????????00??0000??11?1??0?00???0000??????0?1??00?0?01??021?11310?121?2?101001??0101000?????????1100012?111220021?????????001111001212?0100000?210?100???????0001000111001
	Zephyrosaurus                                                                                                                 ?10?0?110101?11?011111101?10?110?1?00300???0000000010011101100001?????????0???11???0??1???0???00?1100?1011112001???01000010001100?12?00??????020?0?????11??0?1?100???????0??????????????001?????2???????101?1????11?10012??????00?0?2??110021011100??1000???001
	Orodromeus                                                                                                                    010011110?0011?00111?1101100210011?00300(0 1)10?00000?011011101101000???????121110110100102?001000001100101011111?010??0100000000???0112?000????00201013000010?0?101000???1111000???0000?0100012111122002?1000100?0000111?01212?01000000?101120010111000010000??000
	Kaiparowits_Orodromine_UMNH_VP_12665_and_12677_and_16281_and_16772_and_16773_and_19470_and_21091_to_21099_and_21101_to_21107  ?1????????????????????????????2??1???3??????????????????1????000????????1?????11???????????????0???????0????????00??100000??0?0?011?0000?01??021?????????????1??0?1???111???00000001????????????2??????????????000111?01212??0?00??2?1001????011110001000???0??
	Koreanosaurus                                                                                                                 ?????????????????????????????????????????????????????????????????????????????????????????????????????????????????????????????????????????????021?0??0???????011101000?1010????????????1?????111???????11???????001111001212?00?00013?1011???????????????????0??
	Archaeoceratops                                                                                                               0110001100101000?111001010002010100001??0111000?010010?0?1010?001011100110?11011110000200000?00010???0??1?????0201?01??11?1?0??101141??0??10???0???2?0011????????????????????????????01001101111?20030????0??????1110?0121??????????2????00110111?0??1000???000
	Liaoceratops                                                                                                                  01100011001010?1?11100???0002?10100002??01100000000000?011010?0000110001101110110100?0?000????0010?0?0101????10201?01??1??110?10011?00?01?10???????????????????????????????????????????????????????????????????????????????????????????????????????????????????
	Yinlong                                                                                                                       011?0011001?1001?111001011002010100001??0101111?000?00?0?10?0?00001100011001101101001??0001011000??0??101???21020?001??00???010?0?12?0???????????????????????????????????????????????01011101??1?20030?????????0??????01212?0?????????????????????0???000?????0
	Stenopelix                                                                                                                    ???????????????????????????????????????????????????????????????????????????????????????????????????????????????????????????????????????????????????2??????????0??????????????????????01000101?01?20?3?1?110?010????1?????1??????????2?????????????000?00001000?
	Micropachycephalosaurus                                                                                                       ????????????????????????????????????0????????00????0??????????????????????????????????2??????????????????????????????????????????????0???????????????0????????????????????????????????1??01????1??????????????0001110?0121?00??0???3?10????????????????????????
	Wannanosaurus                                                                                                                 ??????????????????????21??0???10?0???1?0???????????????0?10?0?10??????????0??01101?000?????????01????????????????0???1???????????0??00?00?0??0?0??????????????????????10??????????????1???1????????????????????00??????1????00???00????????????????????????????
	Hypsilophodon                                                                                                                 01000111010110100111011010011100110000??11000000010000?0000000000111100012011011011010000011000111?000101100100001?0200111110010011000101010001010120001111010011000001010100000000??0100010111112012110001101000111000121?00??00003210201001111110011000110000
	Atlascopcosaurus                                                                                                              ??????????????????11??????????????????????????????????????????????????????1???11????????????????????????????????????2?1111??0?111?1??0?????????????????????????????????????????????????????????????????????????????????????????????????????????????????????????
	Qantassaurus                                                                                                                  ????????????????????????????????????????????????????????????????????????120110110????????????????????????????????????0?????0?????0??00100010???????????????????????????????????????????????????????????????????????????????????????????????????????????????????
	Anabisetia                                                                                                                    ?????????????????111?0????????????????????????????????????????????????????1???11???????????????????0????0????????1??1??1??1?0??11?1??0????0??????????????????00100??0?02???0?????????01010101??1?20011110010??100?110111212?010000????????????????000100?1?????
	Gasparinisaura                                                                                                                01????????????????110?100?0111?0010010??01000001110????000000?0?0???????120?1011?100100??0101?001??010100??2?0??0???1??11?1?00111?10?0?000?0??1????210?1101??0?100?????10?00?????????0101010111102002111?01?01?00?111111212?00?000022101000211121101?1110?1000?
	Zalmoxes_robustus                                                                                                             110001??010?1?0?01110????00021?0?01?10??01100011110010?01001100110211001101?1011111010201??01?101??000200??1?01?011?201111111?1000110011011??010?0?320101????00?0?????110?1??????????1110110??1???????11100?11011011100121201101011?2101?00210?????1????????000
	Zalmoxes_shqiperorum                                                                                                          ?1???????????????????????00021?00010?0??????0??11??011?0?00?10?111??1???1010101111?0102???????10???0?0200???????01???0?11111?????01100110110?0?0?0?32?1??????000010???110?1??????????1110110?111?2002111100?11111011100121201111011?210??0???0????????????1000?
	Thescelosaurus_dossi                                                                                                          11002?110?0?1??11?11?010?????100001000??0100001?1?0??1?010??10?01??111?0121?101111?01??01010111010?01???1????00201???0111111?0001?11?011001011?0?1121011????000100001?1100100???10???11010101?11?21?11111010011100110001212?1111011221030??????11?001100011000?
	Thescelosaurus_tilletti                                                                                                       1??0??????????1?0????0???001110??1100???1???0??0??00?1001????1001?1?01????101???1?0?12?11???1?11?0?01???10020?1?01???0111111??001?11?011001011?0?112101110?1000100001?1100100000101??11010101111020111110010000100110001212011110102210300021111100(0 1)0100011000?
	Rhabdodon                                                                                                                     ?????????????0??0???????????????????????????0?????000?0???????????????????111?111??110????????????0?????100??????????0?11111??101?11?01??11??0???1??10111????0?000????10101??????????1??0????1??2??????10?0?1?111?110001???00??1?10???01?012???201?1??1?????00?
	Muttaburrasaurus                                                                                                              ??????????0?1??0??110?10?001?100000110??0?0??01???1??0???0????1?10????????????11????1????1?0????1??0?0??1????????1??10?11???0?11??1??0????1?011??1?2?????????00?0?????0?10100??????0?1101?1?1?11?2??111????????1?01100012120110101??21?1?0101?1???01?1??0???00?
	Elrhazosaurus                                                                                                                 ???????????????????????????????????????????????????????????????????????????????????????????????????????????????????????????????????????????????????????????????????????????????????????????????????????????????00011000121?101200??????0???????????????????????
	Dysalotosaurus                                                                                                                010020???00?100111110010100110100001101000010011?0101010100???000?11110111011011110110?11010110010000?111102211?0???21????11?1111011?0110010011??112?01121??00?010?0???11010????10???110101011111211111010101?10101100112121011101??2103?31?11??0?00?1110110000
	Dryosaurus                                                                                                                    010020???00?100111110010000010100001101000010010?0101000100??1000?11110112111011110100?11010110010000?111002011?011?211111111?111011?0111010?111?1?2101120?100?01?????011000?0??10???1101010111102111110(0 1)0101?10101100112121010101002103?310111111?001110110000
	Callovosaurus                                                                                                                 ???????????????????????????????????????????????????????????????????????????????????????????????????????????????????????????????????????????????????????????????????????????????????????????????????????????????000110001112101110??????????????????????????????
	Valdosaurus                                                                                                                   ?????????????????????????????????????????????????????????????????????????????????????????????????????????????????????????????????????????????121????????????????????????????????????????????1????2?12???001?11?00011000121210121000221130???1011?011??1????????
	Camptosaurus                                                                                                                  1101?????????00?1????????001111??101??010???0??0??1011011?0011101?2?01?1??111???1?111??11???1?00?0110???0012001?0????1111111??011?11??1?100??0???1??211111?000?110????01101111??101??1?000???1??0??1???1(0 1)?1?1?11001?0001???01111?11???0?0012????0??1??100??1???
	Iguanodon                                                                                                                     1101?????????0??1?????????0121???100??210???1??1??1011001?0?11111?2?01?1??110???1?211???1?????0???111???000220??0????1111111??011?11??1?200??1???1??211111?200?210?????1210111??111??1?010???1??1??????11?1?1?110?1?0101???01131?11???15?012???201?1??111??1???
	Ouranosaurus                                                                                                                  110??????????0??1?????????0120???1?0??210???1??1??1001?0??0011111?2????0???10?????111?????????????111???00002???0????1?????1??????1???1??????????1?????????2?0?21???????210?1????????1?????????????????1????1?1???0?0?01???0??????1???140012???2??????1????????
	Diluvicursor_pickeringi                                                                                                       ??????????????????????????????????????????????????????????????????????????????????????????????????????????????????????????????????????????????????????01(0 1)???????????????????????????????????????????????????????????????????????????2???130211101?0011?????????
	'Leaellynasaura ''postcrania'''                                                                                               ?????????????????????????????????????????????????????????????????????????????????????????????????????????????????????????????????????????????????????????????????????????????????????????????????2003?1000100?0000?0?101202?0??000??210??00010????0001000??????

;

END;
BEGIN ASSUMPTIONS;
	OPTIONS DEFTYPE = unord PolyTcount = MINSTEPS;
	TYPESET * UNTITLED   =  unord:  1 -  255;

END;

BEGIN MESQUITECHARMODELS;
	ProbModelSet * UNTITLED   =  'Mk1 (est.)':  1 -  255;
END;

Begin MESQUITE;
		MESQUITESCRIPTVERSION 2;
		TITLE AUTO;
		tell ProjectCoordinator;
		timeSaved 1510102813747;
		getEmployee #mesquite.minimal.ManageTaxa.ManageTaxa;
		tell It;
			setID 0 2242603308050933419;
		endTell;
		getEmployee #mesquite.charMatrices.ManageCharacters.ManageCharacters;
		tell It;
			setID 0 1689541885438781140;
			mqVersion 274;
			checksumv 0 2 354236896 null  getNumChars 255 numChars 255 getNumTaxa 67 numTaxa 67   short true   bits 63   states 63   sumSquaresStatesOnly 25408.0 sumSquares 25408.0   NumFiles 1 NumMatrices 1;
			mqVersion;
		endTell;
		getWindow;
		tell It;
			suppress;
			setResourcesState false false 171;
			setPopoutState 300;
			setExplanationSize 0;
			setAnnotationSize 0;
			setFontIncAnnot 0;
			setFontIncExp 0;
			setSize 1490 943;
			setLocation 77 22;
			setFont SanSerif;
			setFontSize 10;
			getToolPalette;
			tell It;
			endTell;
			desuppress;
		endTell;
		getEmployee  #mesquite.minimal.ManageTaxa.ManageTaxa;
		tell It;
			showTaxa #2242603308050933419 #mesquite.lists.TaxonList.TaxonList;
			tell It;
				setTaxa #2242603308050933419;
				getWindow;
				tell It;
					newAssistant  #mesquite.lists.DefaultTaxaOrder.DefaultTaxaOrder;
					newAssistant  #mesquite.lists.TaxonListCurrPartition.TaxonListCurrPartition;
					setExplanationSize 30;
					setAnnotationSize 20;
					setFontIncAnnot 0;
					setFontIncExp 0;
					setSize 1319 876;
					setLocation 77 22;
					setFont SanSerif;
					setFontSize 10;
					getToolPalette;
					tell It;
						setTool mesquite.lists.TaxonList.TaxonListWindow.ibeam;
					endTell;
				endTell;
				showWindow;
				getEmployee #mesquite.lists.ColorTaxon.ColorTaxon;
				tell It;
					setColor Red;
					removeColor off;
				endTell;
				getEmployee #mesquite.lists.TaxonListAnnotPanel.TaxonListAnnotPanel;
				tell It;
					togglePanel off;
				endTell;
			endTell;
		endTell;
		getEmployee  #mesquite.charMatrices.BasicDataWindowCoord.BasicDataWindowCoord;
		tell It;
			showDataWindow #1689541885438781140 #mesquite.charMatrices.BasicDataWindowMaker.BasicDataWindowMaker;
			tell It;
				getWindow;
				tell It;
					setExplanationSize 30;
					setAnnotationSize 20;
					setFontIncAnnot 0;
					setFontIncExp 0;
					setSize 1319 876;
					setLocation 77 22;
					setFont SanSerif;
					setFontSize 10;
					getToolPalette;
					tell It;
						setTool mesquite.charMatrices.BasicDataWindowMaker.BasicDataWindow.arrow;
					endTell;
					setActive;
					setTool mesquite.charMatrices.BasicDataWindowMaker.BasicDataWindow.arrow;
					colorCells  #mesquite.charMatrices.ColorCells.ColorCells;
				tell It;
					setColor Dark Gray;
					removeColor on;
				endTell;
					colorRowNames  #mesquite.charMatrices.TaxonGroupColor.TaxonGroupColor;
					colorColumnNames  #mesquite.charMatrices.CharGroupColor.CharGroupColor;
					colorText  #mesquite.charMatrices.NoColor.NoColor;
					setBackground White;
					toggleShowNames on;
					toggleShowTaxonNames on;
					toggleTight off;
					toggleThinRows off;
					toggleShowChanges on;
					toggleSeparateLines off;
					toggleShowStates on;
					toggleAutoWCharNames on;
					toggleAutoTaxonNames off;
					toggleShowDefaultCharNames off;
					toggleConstrainCW on;
					toggleBirdsEye off;
					toggleShowPaleGrid off;
					toggleShowPaleCellColors off;
					togglePaleInapplicable on;
					toggleShowBoldCellText off;
					toggleAllowAutosize on;
					toggleColorsPanel off;
					toggleDiagonal on;
					setDiagonalHeight 80;
					toggleLinkedScrolling on;
					toggleScrollLinkedTables off;
				endTell;
				showWindow;
				getWindow;
				tell It;
					forceAutosize;
				endTell;
				getEmployee #mesquite.charMatrices.ColorByState.ColorByState;
				tell It;
					setStateLimit 9;
					toggleUniformMaximum on;
				endTell;
				getEmployee #mesquite.categ.StateNamesStrip.StateNamesStrip;
				tell It;
					showStrip off;
				endTell;
				getEmployee #mesquite.charMatrices.AnnotPanel.AnnotPanel;
				tell It;
					togglePanel off;
				endTell;
				getEmployee #mesquite.charMatrices.CharReferenceStrip.CharReferenceStrip;
				tell It;
					showStrip off;
				endTell;
				getEmployee #mesquite.charMatrices.QuickKeySelector.QuickKeySelector;
				tell It;
					autotabOff;
				endTell;
				getEmployee #mesquite.charMatrices.SelSummaryStrip.SelSummaryStrip;
				tell It;
					showStrip off;
				endTell;
				getEmployee #mesquite.categ.SmallStateNamesEditor.SmallStateNamesEditor;
				tell It;
					panelOpen true;
				endTell;
			endTell;
		endTell;
		endTell;
end;
