# Supplementary material for: A new small-bodied ornithopod (Dinosauria, Ornithischia) from a deep, high-energy Early Cretaceous river of the Australian–Antarctic rift system
Source: PeerJ. 2018 Jan 11;5:e4113. doi: 10.7717/peerj.4113 (PMC5767335; doi:10.7717/peerj.4113)
Supplement: Supplemental Information 14 [file peerj-06-4113-s014.zip › Dieudonne et al 2016 Diluvi added.nex]

#NEXUS
[written Wed Nov 08 11:07:15 EST 2017 by Mesquite  version 2.74 (build 550) at jay-nairs-imac/192.168.1.107]

BEGIN TAXA;
	TITLE Taxa;
	DIMENSIONS NTAX=48;
	TAXLABELS
		Herrerasaurus_ischigualastensis Abrictosaurus_consors Agilisaurus_louderbacki Anabisetia_saldiviai Camptosaurus_dispar Changchunsaurus_parvus Dryosaurus_altus Dysalotosaurus_lettowvorbecki Echinodon_becklesii Emausaurus_ernstii Eocursor_parvus Fruitadens_haagarorum Gasparinisaura_cincosaltensis Haya_griva Heterodontosaurus_tucki Hexinlusaurus_multidens Hypsilophodon_foxii Iguanodon_bernissartensis Jeholosaurus_shangyuanensis Koreanosaurus_boseongensis Lesothosaurus_diagnosticus Lycorhinus_angustidens Macrogryphosaurus_gondwanicus Mochlodon_suessi Mochlodon_vorosi Muttaburrasaurus_langdoni Orodromeus_makelai Othnielosaurus_consors Parksosaurus_warreni Pisanosaurus_mertii Psittacosauridae Rhabdodon_priscus Rhabdodon_sp1 Scelidosaurus_harrisonii Scutellosaurus_lawleri Talenkauen_santacrucensis Tenontosaurus_dossi Tenontosaurus_tilletti Thescelosaurus_neglectus Tianyulong_confuciusi Vegagete_ornithopod Yandusaurus_hongheensis Yinlong_downsi Yueosaurus_tiantaiensis Zalmoxes_robustus Zalmoxes_shqiperorum Zephyrosaurus_schaffi Diluvicursor_pickeringi 
	;

END;


BEGIN CHARACTERS;
	TITLE  'Matrix in file "Dieudonne et al 16 juvenile rhabdodontid from Burgos.txt"';
	DIMENSIONS  NCHAR=289;
	FORMAT DATATYPE = STANDARD GAP = - MISSING = ? SYMBOLS = "  0 1 2 3 4 5 6";
	CHARSTATELABELS 
		1 Character_000_Dummy ; 
	MATRIX
	Herrerasaurus_ischigualastensis  ?00?000??000000000000110000??0000010001020?20????000000000?20??0000000?10000000210001???00000?00??0?0?0?0000???????00-?000?0002000000000000000?10112-0??0002-?0????00?121000?0000??0?000?0??111??0??00?10?0200100111001000000010010000000???-000000001000000010?00?0000100000?000??00000000000000
	Abrictosaurus_consors            ?00?000???1?10011??0000??011??0100001???????10001??????????????0???????????????????????????????????????????11??00?1?0??0?0?11020000?00010111?0?00????0??01???0????????????1????????????????00?1?????0???0?0???10?1??0??1000010??11?00???????????????????0??1?201?0??????1??1????????????11?100000
	Agilisaurus_louderbacki          ?00?000??000100011000000000???010?001010100010110000?00001??0???0000001001001000?0101???0000????????0??000110??0000?1?0000?1103010000101011100?010?0100?200??000???10??11?1??01?0??01?0100010010?00?1000000?0???0??????100000001010101011010?1100013?0000001020000?000??11?00??11??0????110100000
	Anabisetia_saldiviai             ???????????????????????????????1??????????????????????????????????????????????????????????????001111?????????????????1?0?001???????????1???1?11?1?10000????00??2????????????????????2??10??00010110?000010010000?000??011000101011111001101101100103201101210200?10111??1???02111?2??11?110100000
	Camptosaurus_dispar              ?00?000??01111110101?00100??00110010100110111000100010000002101?200000101000010?110?00000110?2010111002000111011010113101001112010011??111111101101111010011101212111?1111?21011100011011?000000110?00000001010010001101000010211111110110111111110311110?01021001111011110002111020????111100000
	Changchunsaurus_parvus           ?00?000??1001?0011100000?1100?010???1???????10?0?00?1?0000010??00210???10?001010?00?0????0????00????0?0000111110110112002001112010000101011101010?0?01?00100000???101011?????????00???10???001??001?00001??????????????????????1?1?1????????????????????111???0????????1??00???1?????????01000000
	Dryosaurus_altus                 ??0?000??01011110101000110??0011011010001001100000001000010?11000000001010001101100000010110120000100010000110?10?0112001001112010001??10111110110111101001110121111111110210011110020010000000001010000000001??0??????100001010111111011011111010021111012102001101101011?0021111111110111200000
	Dysalotosaurus_lettowvorbecki    ??0?000??0?011110101000110??00?10111100010011000100110000112110000000010100011?1100?0?010110120?1010001000011011010112001001111010001??10111110110???10?00111012111111?1102?01111??02101000000000101000000010??????????100001010111111011?11111010021111012102001101101?11?0021111???110111200000
	Echinodon_becklesii              ??????0???????0??1????0???????01???????????????????????????????????????????????????????????????????????????1????????0??0?0???00???0?0??10?1100?000???0??0????00??????????????????????????????????????????????????????????????????????????????????????????????????????????????????????????????????
	Emausaurus_ernstii               ??0?010???0??000?1?0?00?000??001000010???0??10101?0000000??????1??0000?10?0010?????0????????????????0?00????0???????1??1?0?0103?00000101001100?0?0???0??00???00???????????????????????????????????????????????01????????????????????????????????????????????????????????????????????????????0011?
	Eocursor_parvus                  ?0???????????????????????????????????????????????????00?????????????????????????????????????????????0?0???0?????????1??0?0?010?00000???10011?0?0?0??????0????00???0?0?????1????????????1???00010????0?000?0????0?1?10??1?00000??11100001100001100010?0000000?200?0?00???11?0?????????????????0000
	Fruitadens_haagarorum            ??????0?????1?0??1????????11?001????????????????????????????????????????????????????????????????????????????????????0??0?0???00?????0101001100?000???0??11????0?????0?????2?????????????????????????0?010?0???????1?????????????????????????????????????00?1?201?0?00???10?11??11????????????????
	Gasparinisaura_cincosaltensis    ?00?00????????????0???????10???1001110?0??011000000?000000120??0200000?00?001110?????????000120???????????0????????1?30010?110101001???10?1111101??1110?00??????????01????200111????1011010?0?01100??000010????????????1000011011111100111110110010?20?101211200?0?000111100020111211001111200000
	Haya_griva                       ??00000??00010001?0001100110?00100011110?11?1001001010000??10??0000001?101001010?0010???00001000??1?0?00011111?0?101120000?11020100001010011011010?0?01?00?0??00???10?011020?2?10?0001010000001001010?000101??0000?????10000100?12100001111101100?03?00?0101120000?00??011?00??1???1???0??0000000
	Heterodontosaurus_tucki          ?00?000??01?1101110000001011000100001110100110001000000000?00??00300100?0000100000002?0000001?00???00000000110?00?11000000011010000100101111110111?0010?11000010110001010?2????000000001000001111?0?0?0101020010011100110000100011100001100001100000000?00010201?0?00???10?11?????000??0110100000
	Hexinlusaurus_multidens          ?0??000??????0?????0???????????10?01101??00?10001000?0000??????000000000010010?0???0?????01???0?????????????????????1?0000011030??00???10011010000???01??01??0000??101011?1??01?0??0??010001001???0?0?00000?0?0000000001000010001101000111110110000?10010000020010?00???11?00??11??1???011?100000
	Hypsilophodon_foxii              ?00?000??11010011100000001100001000111101101100010001000000200?0000000000000101000010000000010001?100110001111000001120000011020100101010111110101010000000001010110?011020011100?1110101000010110100000001000000000001000010001211100111111110000110010111020000?0001011000001111110001100000000
	Iguanodon_bernissartensis        ?000000??01111110101?00100??00110010100110111001000010000002021?000000?01?00110?11000?0001?0?20?00?00?2000111011010013101001113010011??111111101101111010011101212111?1221?20111120011011000001011020000000201001000110100001032111111011011?1111103111110?10110011110?11100021110?01100111200000
	Jeholosaurus_shangyuanensis      ??0?000??100110011?00000010?1??10?011010?10?10000000100000?10??0011000110100101000010?????000?0???1?0?00??1111100001120020?110?0100001010?11?11010?0?01?00101?0????00101?0200?110?????0100?1100?0???00??010????????????100000000111110011???0110001??0000101020000?000??11?00??11??1???0??0100000
	Koreanosaurus_boseongensis       ????????????????????????????????????????????????????????????????????????????????????????????????????????????????????????????????????????????????????????????????????021??0?0??11???0???0???000101011?0000011??????????????0?1?0?2?1?1???????????01??????01011200?0?0102?11?0??????????????????000
	Lesothosaurus_diagnosticus       ?00?000??00010001100?00?000??001010010?0000110001000000000000??00?0000?100001000000000000000100?0?0?0?0000010000000010000000103000000101011100?0000010?00000000?00000????????000???????100?00011100?10000000000000000?01000000000100000110000110001010000000020000?0000?11?000?11010????110100000
	Lycorhinus_angustidens           ?????????????????????????011??010?0?1?????????????????????????????????????????????????????????????????????????????????????????1????????10111?0?0?1???0???????0???????????????????????????????????????????????????????????????????????????????????????????????????????????????????????????????????
	Macrogryphosaurus_gondwanicus    ???????????????????????????????????????????????????????????????????????????????????????????????????????????????????????????????????????????????????????????????????00?111?2???1???11??1????????????????????????????????1?00???0?1?111001101?11100?0?2001?????????????????????????????????????????
	Mochlodon_suessi                 ???????????????????????????????????????????????????????????????????????????????????????????????????????????1???????1102010111101??0????1???1?111??10101?00?00111?0??????????????????????????????????????????????????????????????????????????????????????0????1??0????????????????????????????0???
	Mochlodon_vorosi                 ??????????????????????????????????????????????????0???????????????????????????????0?2??????????????????????1???????11020101111011??????101111111?010101?00?00111???????????????????????????????1101??11001121???????????????????????????????????????????0011?1000???1?2?11???????????????????????
	Muttaburrasaurus_langdoni        ?????????????0?????100?????????1???11??1?011?????1?0?0?????20??0100?0?0010??1101?0?0?????00??00?????????????????????????????????1000?????1?1111010?0101????00?1????111?1??2??0??????????????0001?1???0001011?00?????1????11??02?2??1??0111??????0???????00111200?10111??11?0000110??01????01??000
	Orodromeus_makelai               ?00?000??10010001100000??10??10100101010?102100010101000010000000300000001001000100001?1000011??10?10100??01????0?01111000?110?010000101011100?000000000001000000001020110300211000?1001000000101001?00001010000?00000010000100?12111001111101100002200101?11200000?0001?10100110110?0?1100000000
	Othnielosaurus_consors           ??????????????????0???????????????????????0???????0??????????????????????????????????????????1??01?????????????????0?1???00???????0????10??110?00?001000???00?00000?010?102000110??11?010000001010010?000000?0??0??????10000100111111001111101100003100101010200000000?011?0001111111000110100000
	Parksosaurus_warreni             ?00?00???????0????????????10???1001110001??110?0?000?00?0?020??0?00001100??011?0?0?00??0?????0??10??0?????1????????1???000?11030?001???101111?100010101100100002001???1?20???011??01101101?0000110010???0001???????????100001002??????011111?11?0101100101111210?0????201100000??11?0??0110000000
	Pisanosaurus_mertii              ?0?????????????????????????????1??????????????????????????????????????????????????????????????????????????0????????????0?0??102??000???1011??0??1????0??00???00?????0????????????????????????????????????????????????????????????????????????????1??????????????????????00?00???0???????????00000
	Psittacosauridae                 ?11010100?0?110010?0?11?00??100110??1?0??0??10101?0010100???????3?0000?10?0110????002???00?????????0?0001?11?0000?1??0?1?111100001??101111110?0???1??00???01????10??0????1?????0??01001001???010?000?0?0?00?0000001000010???211?011210?1120?00?0010???200?1?00???11?00??11??0????11?000000?000000
	Rhabdodon_priscus                ???????????????????????????????????????????????????????????????????????????????????????????????????????????????????1?2101??11100??0????101???1?1?01??0??001001?1?????????1??0??1????0????????????????????????????????????????????????????????????????????1????0?010011?1????????????????????00000
	Rhabdodon_sp1                    ???????????????????????????????????????????????????????????????????????????????????????????????????????????????????1?21010????0??00????101??11?1??10?010001001???????????1??0??1????0??1????0001200?????????????????????????????????1?01101?????111300?11?1?100010011?11?0??????????????112000000
	Scelidosaurus_harrisonii         ?00?010?????100?????0???0?0??0010010100??0??11?2??0000000??????1??0100?10?0010????001???00?0????????0?1110??0???????1??1?0?0103010000101011100?0?0???0??00???00????00??02????0??0??0??010000001???0?0?000?0?0??????????1001000??000000111000?1100?00?0010000?210?0?00???11?00??11??0????11?011111
	Scutellosaurus_lawleri           ?0??010??0?0??0?110?000????????10????????1????????0??0?????????1000000010?00????00??1??????????????????????????????0?00000?0??3???0?0?01001100?00000000??0000000?00?01111?1???????0????1?0????1?100?0?000000?000?0??0?01000000?0?1????0110??01100100000000000200?0?00???11?00?????????????0?00110
	Talenkauen_santacrucensis        ?0???00???00101??1?0000??010??0100??1???????????????????????????0??????????????????????????????????????????111?0?10?1?0000?11?????0?0??10?11??1?1????01?0?1????????00?112??????????????10?00001???0?000?100????????????1000010?11111?0011011?11??????????111?2?0????????1??0???11????100?1?000000
	Tenontosaurus_dossi              ?00?000??010?111010100000010?01100111000101110001100100001001??0?00000000?101111?1010000?110?20?0??000??000110110001120010?11110?0000??10111110110?0?0?10011001?12101?02??210??11??01?010100000010010?0001010000?00???01000011?0111111011011?11001031011?1110210?1?11??111000201111?0???110000000
	Tenontosaurus_tilletti           ?000000???1011110101?00100???0?100111000101110001100100001001??0200000000010111??1010???0110??000?1?001000011011000112001001111010001??101111101101010010011001012101?022121011111?01001010000001001000001010000000011010000110011111101101111110103101111110210010110111100020111110100110000000
	Thescelosaurus_neglectus         ?00?000??100100111?000000110?101001110?010121001001010000?120?00000000100100101010??0?1101100000??110110??1111?00101110000?11030100001010111011010?010100010001?01010111203001111?11?10101000011000000000000000000000001000011??1111000111110110?003200101?11210?0000??011?00?0111?1???0110000000
	Tianyulong_confuciusi            ?00???0???1?1101???000000011???10?0010???????????0?????????????0?00??????????0??????2?????????????????????111??00??????0?0?110000?0000?1002??0?00????0??10???0?????????????????????????101????1???0?????0?0????????????????????????????1?????111??10?00?0????????1?00???1??????????????????100000
	Vegagete_ornithopod              ???????????0??0???????????????0?????????????????????????????????????????????????????????????????????????????????????????1?0????1??0?0??101?111101?1001000?0001001??0?1?????????????1??????????1?0???110?1?2?????????????????0?0?????????????????????????0011???0100112011?00001?????1011111000000
	Yandusaurus_hongheensis          ????00???????????????????????001000?10?01??1??????1???????0?0???0?0000?00??0???000???????????0?????????????????????0?1?????????????????101111?101??0101????0????0???0????0?????1????1??????0001?100???000000?0?????????????????????????????????????3?????????????0?00?????0???????1???????0?0????
	Yinlong_downsi                   ?11010101?0?1?0010?01000??0????10?10101??00?1000100011111??????031100010010110?100?02???1??01???????1?20??0101?0010?1??0?0?110?0011001010?11?0?0?????0??00????????????????????????????????????????????????????????????01001110??1?1?000112100111????????0??1?20?????????????????????????????00000
	Yueosaurus_tiantaiensis          ????????????????????????????????????????????????????????????????????????????????????????????????????????????????????????????????????????????????????????????????????010??1?????10?????00?0??0000????????0?0????????????????????????????1?????110??????0?0??1?2001???????1?1002??????????????0?000
	Zalmoxes_robustus                ?00?000???0010010100010010???001001?10???01??????10?1000010?0??01000?0?010101101100021???0?0201?1?000?10??111000010112201011110010001??1011111111010101000100111??11110??1310??11???1?01????0001?0???11001121??????????1011010302111?1???????????100010111011110010011?111?000?11????????????0000
	Zalmoxes_shqiperorum             ?0??00???????????????????????????????????011?????10?100001????00100????0101011??10002???????2?10??000?10???110000??11220101111001?00???101111111?0??????001001110?1???0???3???1?????1??1????1101101??1100112???????????101101030211111?111110????10001111101111001001??111?00??11????????????0000
	Zephyrosaurus_schaffi            ????000??1001?011110000?0?10?1010???1??0?11?10101010?000??0000001300001?0??0?0?0001?00010010110010110110???????????1????????????????010101111?100010?0100??00?02000??20??0???2?1?00?1????0??????10?????????0???????????????????????????????????????????????11??????????0??1??20??01?0?????0??????
	Diluvicursor_pickeringi          ??????????????????????????????????????????????????????????????????????????????????????????????????????????????????????????????????????????????????????????????????????????????10???1????0??????????????????????????????????????????????????????????????????????????????1?1100011111?01?1101??????

;

END;
BEGIN ASSUMPTIONS;
	TYPESET * UNTITLED   =  unord:  1 -  289;

END;

BEGIN MESQUITECHARMODELS;
	ProbModelSet * UNTITLED   =  'Mk1 (est.)':  1 -  289;
END;

Begin MESQUITE;
		MESQUITESCRIPTVERSION 2;
		TITLE AUTO;
		tell ProjectCoordinator;
		timeSaved 1510103235345;
		getEmployee #mesquite.minimal.ManageTaxa.ManageTaxa;
		tell It;
			setID 0 2698306322988498843;
		endTell;
		getEmployee #mesquite.charMatrices.ManageCharacters.ManageCharacters;
		tell It;
			setID 0 988814353630552449;
			tell It;
				setDefaultOrder  288 0 1 2 3 4 5 6 7 8 9 10 11 12 13 14 15 16 17 18 19 20 21 22 23 24 25 26 27 28 29 30 31 32 33 34 35 36 37 38 39 40 41 42 43 44 45 46 47 48 49 50 51 52 53 54 55 56 57 58 59 60 61 62 63 64 65 66 67 68 69 70 71 72 73 74 75 76 77 78 79 80 81 82 83 84 85 86 87 88 89 90 91 92 93 94 95 96 97 98 99 100 101 102 103 104 105 106 107 108 109 110 111 112 113 114 115 116 117 118 119 120 121 122 123 124 125 126 127 128 129 130 131 132 133 134 135 136 137 138 139 140 141 142 143 144 145 146 147 148 149 150 151 152 153 154 155 156 157 158 159 160 161 162 163 164 165 166 167 168 169 170 171 172 173 174 175 176 177 178 179 180 181 182 183 184 185 186 187 188 189 190 191 192 193 194 195 196 197 198 199 200 201 202 203 204 205 206 207 208 209 210 211 212 213 214 215 216 217 218 219 220 221 222 223 224 225 226 227 228 229 230 231 232 233 234 235 236 237 238 239 240 241 242 243 244 245 246 247 248 249 250 251 252 253 254 255 256 257 258 259 260 261 262 263 264 265 266 267 268 269 270 271 272 273 274 275 276 277 278 279 280 281 282 283 284 285 286 287;
				attachments ;
			endTell;
			mqVersion 274;
			checksumv 0 2 4013030014 null  getNumChars 289 numChars 289 getNumTaxa 48 numTaxa 48   short true   bits 15   states 15   sumSquaresStatesOnly 19843.0 sumSquares 19843.0   NumFiles 1 NumMatrices 1;
			mqVersion;
		endTell;
		getWindow;
		tell It;
			suppress;
			setResourcesState false false 187;
			setPopoutState 400;
			setExplanationSize 0;
			setAnnotationSize 0;
			setFontIncAnnot 0;
			setFontIncExp 0;
			setSize 1298 949;
			setLocation 39 25;
			setFont SanSerif;
			setFontSize 10;
			getToolPalette;
			tell It;
			endTell;
			desuppress;
		endTell;
		getEmployee  #mesquite.charMatrices.BasicDataWindowCoord.BasicDataWindowCoord;
		tell It;
			showDataWindow #988814353630552449 #mesquite.charMatrices.BasicDataWindowMaker.BasicDataWindowMaker;
			tell It;
				getWindow;
				tell It;
					setExplanationSize 30;
					setAnnotationSize 20;
					setFontIncAnnot 0;
					setFontIncExp 0;
					setSize 1111 882;
					setLocation 39 25;
					setFont SanSerif;
					setFontSize 10;
					getToolPalette;
					tell It;
						setTool mesquite.charMatrices.ColorCells.ColorCells.ColorCells;
					endTell;
					setActive;
					setTool mesquite.charMatrices.ColorCells.ColorCells.ColorCells;
					colorCells  #mesquite.charMatrices.ColorCells.ColorCells;
				tell It;
					setColor Red;
					removeColor off;
				endTell;
					colorRowNames  #mesquite.charMatrices.TaxonGroupColor.TaxonGroupColor;
					colorColumnNames  #mesquite.charMatrices.CharGroupColor.CharGroupColor;
					colorText  #mesquite.charMatrices.NoColor.NoColor;
					setBackground White;
					toggleShowNames on;
					toggleShowTaxonNames on;
					toggleTight off;
					toggleThinRows off;
					toggleShowChanges on;
					toggleSeparateLines off;
					toggleShowStates on;
					toggleAutoWCharNames on;
					toggleAutoTaxonNames off;
					toggleShowDefaultCharNames off;
					toggleConstrainCW on;
					toggleBirdsEye off;
					toggleShowPaleGrid off;
					toggleShowPaleCellColors off;
					togglePaleInapplicable on;
					toggleShowBoldCellText off;
					toggleAllowAutosize on;
					toggleColorsPanel off;
					toggleDiagonal on;
					setDiagonalHeight 80;
					toggleLinkedScrolling on;
					toggleScrollLinkedTables off;
				endTell;
				showWindow;
				getWindow;
				tell It;
					forceAutosize;
				endTell;
				getEmployee #mesquite.charMatrices.ColorByState.ColorByState;
				tell It;
					setStateLimit 9;
					toggleUniformMaximum on;
				endTell;
				getEmployee #mesquite.categ.StateNamesStrip.StateNamesStrip;
				tell It;
					showStrip off;
				endTell;
				getEmployee #mesquite.charMatrices.AnnotPanel.AnnotPanel;
				tell It;
					togglePanel off;
				endTell;
				getEmployee #mesquite.charMatrices.CharReferenceStrip.CharReferenceStrip;
				tell It;
					showStrip off;
				endTell;
				getEmployee #mesquite.charMatrices.QuickKeySelector.QuickKeySelector;
				tell It;
					autotabOff;
				endTell;
				getEmployee #mesquite.charMatrices.SelSummaryStrip.SelSummaryStrip;
				tell It;
					showStrip off;
				endTell;
				getEmployee #mesquite.categ.SmallStateNamesEditor.SmallStateNamesEditor;
				tell It;
					panelOpen true;
				endTell;
			endTell;
		endTell;
		getEmployee  #mesquite.charMatrices.ManageCharacters.ManageCharacters;
		tell It;
			showCharacters #988814353630552449 #mesquite.lists.CharacterList.CharacterList;
			tell It;
				setData 0;
				getWindow;
				tell It;
					newAssistant  #mesquite.lists.DefaultCharOrder.DefaultCharOrder;
					newAssistant  #mesquite.lists.CharListInclusion.CharListInclusion;
					newAssistant  #mesquite.lists.CharListPartition.CharListPartition;
					newAssistant  #mesquite.stochchar.CharListProbModels.CharListProbModels;
					setExplanationSize 30;
					setAnnotationSize 20;
					setFontIncAnnot 0;
					setFontIncExp 0;
					setSize 1111 882;
					setLocation 39 25;
					setFont SanSerif;
					setFontSize 10;
					getToolPalette;
					tell It;
						setTool mesquite.lists.CharacterList.CharacterListWindow.ibeam;
					endTell;
				endTell;
				showWindow;
				getEmployee #mesquite.lists.CharListAnnotPanel.CharListAnnotPanel;
				tell It;
					togglePanel off;
				endTell;
			endTell;
		endTell;
		endTell;
end;
