# Supplementary material for: A new small-bodied ornithopod (Dinosauria, Ornithischia) from a deep, high-energy Early Cretaceous river of the Australian–Antarctic rift system
Source: PeerJ. 2018 Jan 11;5:e4113. doi: 10.7717/peerj.4113 (PMC5767335; doi:10.7717/peerj.4113)
Supplement: Supplemental Information 14 [file peerj-06-4113-s014.zip › Han et al 2017 Diluvi added.nex]

#NEXUS
[written Wed Nov 08 11:05:59 EST 2017 by Mesquite  version 2.74 (build 550) at jay-nairs-imac/192.168.1.107]

BEGIN TAXA;
	TITLE Taxa;
	DIMENSIONS NTAX=73;
	TAXLABELS
		Marasuchus_lilloensis Silesaurus_opolensis Eoraptor_lunensis Herrerasaurus_ischiugualastensis Abrictosaurus_consors Fruitadens_haagarorum Tianyulong_confuciusi Heterodontosaurus_tucki Pisanosaurus_merti_ Pegomastax_africanus Echinodon_becklesii Manidens_condorensis Eocursor_parvus_ Lesothosaurus_diagnosticus_ Agilisaurus_louderbacki Yandusaurus_hongheensis_ Haya_griva Hexinlusaurus_multidens_ Changchunsaurus_parvus Hypsilophodon_foxii_ Jeholosaurus_shangyuanensis Orodromeus_makelai Yueosaurus_tiantaiensis_ Gideonmantellia_amosanjuanae Koreanosaurus_boseongensis Parksosaurus_warreni Zephyrosaurus_schaffi_ Thescelosaurus_neglectus_ Gasparinisaura_cincosaltensis_ Dryosaurus_altus_ Zalmoxes_robustus Tenontosaurus_tilletti_ Iguanodon_atherfieldensis Probactrosaurus_gobiensis_ Ouranosaurus_nigeriensis_ Camptosaurus_dispar Stenopelix_valdensis_ Yinlong_downsi Hualianceratops_wucaiwanensis Chaoyangsaurus_youngi Xuanhuaceratops_niei Liaoceratops_yanzigouensis Aquilops_americanus Yamaceratops_dorngobiensis Archaeoceratops_oshimai Auroraceratops_rugosus Koreaceratops_hwaseongensis Albalophosaurus_yamaguchiorum Protoceratops_andrewsi Bagaceratops_rozhdestvenskyi Leptoceratops_gracilis_ Psittacosaurus_mongoliensis Psittacosaurus_lujiatunensis Mosaiceratops_azumai Scelidosaurus_harrisonii Scutellosaurus_lawleri_ Emausaurus_ernsti_ Minmi_paravertebra Gargoyleosaurus_parkpinorum Pinacosaurus_grangeri Euoplocephalus_tutus Huayangosaurus_taibaii Hesperosaurus_mjosi Stegosaurus_stenops_ Wannanosaurus_yansiensis_ Homalocephale_calathocercos Goyocephale_lattimorei Stegoceras_validum Prenocephale_prenes Micropachycephalosaurus_hongtuyanensis Laquintasaura_venezuelae Isaberrysaura_mollensis Dulivicursor_pickeringi 
	;

END;


BEGIN CHARACTERS;
	TITLE  'Matrix in file "Han et al 2017 NEXUS OUTPUT-EumerallaOrns.nex"';
	DIMENSIONS  NCHAR=381;
	FORMAT DATATYPE = STANDARD GAP = - MISSING = ? SYMBOLS = "  0 1 2 3 4 5";
	CHARSTATELABELS 
		1 Dummy_start ; 
	MATRIX
	Marasuchus_lilloensis                   ???????????????????????????????????????????????????????????????????????????????????????????????????????????????????????????????????????????????????????????????????????????????????????????????????????????0?000-00--00000000??000??000000000??00000000?0000000000-0000????1201?0??00?0?000??????????????????????1001000000-0--020000000000000-?0000000----0000000000000000000200100000?????1
	Silesaurus_opolensis                    ?0???0----?000?000001??1?0000000????????000?????????00?0000????2???????????????????000??1?0?1?0????0?1??-????-0--????????00001?1?00?000??0?0???0??00000??0--------?--00000000?0----???0?00??00?000002??????001?1000--?00??00101-10020000000000?0000100020?00????00-00000????0110000001??000??????????????????????1000000000?0-10100000?-000000-00000000-00-000000011?000?00?0?00??0001000?0?1
	Eoraptor_lunensis                       ?00000----0-01010000?102000000?011000000000000----002000000000?000?0000?000000000000?000100??0000100110000000-0--0000000-????????????????0??00?????00000-0--------0-00000000000----0010000000000000020000001?000000000000001010000?100?1001011100001000?0000000?00-0000????0100000001000001000000001000000000?0?0020000000000--00001000-010110-?0000000----001?????00000011010000000011000000
	Herrerasaurus_ischiugualastensis        ?00000----0-0001000000121000000001000000000000----0100000000000100000000000000000000??000000110000000000?0000-0--000000?-000210??0?0000???00?01?0?000000-0--------0-00000000?00----00000000000?0000020-000011000-00--000000001000-0?0000?00000100000000000?0000000-0?0000???0100002000110011-010000101000010000-11100000000?0-0010000000000000-00000000----0000000010000001000000000010000000
	Abrictosaurus_consors                   ??1000----??11?01??1?00????????010??01???00??10000???????????????????????????1???000??????????????????????????0-???????????????????????????????????00000-10?001---0?000010000?10100????00000???10??03?0000000100-0?--01011011111101????0???01???????????????????10-00000????????????00??00100010000?010????????0?0211002?00?0-11101100??????????????????????010??1020000?211??????01011000001
	Fruitadens_haagarorum                   ????????????????1???1????????????0???????0??????????????????????????????????????????????????????????????????????????????????????????????????????????????????????????00000?00?0?????????????????????03100100??100-00--11111011011100??????01?????0??2000?0??00????????????????????????01?001?????????????????????????????????????????????????????????????????01000112100002111111???????00????
	Tianyulong_confuciusi                   ?????0----101?001011?00?00?00??1100?0?1??000??????01?????????????????????????????????????????????????????????????????????????????????????????????????????11?000?--?0100010000?1010001??0?00001?00100400101100100-1?--1110101101110??????????????00????????????0?1100000????????????000?1001??0?00?010100001000?010??????????????????????1000?0-?11???????????1?????????????1??????01??100000?
	Heterodontosaurus_tucki                 ?01000----101110111110010010000110010111010001000001000010200001000001010000010000001000200021010100011010000-0--0000001-0000201100000000000001000000000-101001---001000100000101000110000100001000030010110010111100111111111111011?0?1101001000003000000000101100000000?0000000100001100100010000101000010002010201002100?0-1010110000100000-11100001000000100011210000211111?0001011000001
	Pisanosaurus_merti_                     ?????????????????????????????????????????1?????????????????????????????????????????????????????????????????????????????????????????????????????????????????????????000001000?000?00??00?000000?1000?????????11?1?00--?000111101???0?????????????000????????????????????????????????????????????????????????????????????????????????????0???????????0?0??????????????????01101000????00?00????
	Pegomastax_africanus                    ?????????????????????????????????????????????????????????????????????????????????????????????????????????????????????????????????????????????????????????1?1001---?010101?0000??00?????????????????????????001011?11?111111111?110???????????????????????????????????????????????????????????????????????????????????????????????????????????????????????????????????????????????????????????
	Echinodon_becklesii                     ?????????????1??1??????????????0?????????1???????????????????????????????????????????????????????????????????????????????????????????????????????????????1????????0100001?00001?10?????????????????????0???001011110011111111101100??????????????????????????????????????????????????????????????????????????????????????????????????????????????????????????????????????????????????????????
	Manidens_condorensis                    ????????????????1???????????????1?????12?1??????????000010000001000001010000010000001?00?0??2???0??011????????0--?00000?-00??????0?????????????????00000-???????????100010000?101001-100000000?0000????????00100-00??111?10111?110?????1????????00?3?????????????????????????????????????????????????????????????02?10?2100?0-10101100?0?0??????1??????????0?????????????????????????????????
	Eocursor_parvus_                        ??????????????????????????????????????????????????????????????????????????????????????????????????????1?000-0-0--??????????0??????????00????????????????-???????????00000000??0-10?0??0?10000??0000??????????100-00--110?????0?110???????0101???0??????????????????????????0010000??0000001????????0??0???1??????0?0?????00?0-10?010000000?010-?11000?1000100100010200001?10????????0??0?????
	Lesothosaurus_diagnosticus_             ?01000----0001000001100100000000100001020001010010100000000000?????0000000000?????00000010001100000010?000000-0--0000000-000010100000000000000??00000000-10100000010000010000?0-1000?000100000010000000010011100-00--11001111011100?000100101???0002?00????00?0111000000???010000?201000000??00000000000?000??1000101002000?0-001?00000000001100110000100?0(0 1)010001020000121010?1?00101100?0??
	Agilisaurus_louderbacki                 ?01000----0-1100000110000010000010000002?1000110001-000000200002000000000000000010000000110000000000111000000-0--00?0001-0000100?0000010000000??0??00000-10?0?000?000000000001101001-000000000010000101012001100-00--11201111011100100?0?0101110000200000000010110000000???110000100120?001??????????????????????0201002000?0-001000000010001100110000101100010??1020000121010?11?01011000001
	Yandusaurus_hongheensis_                ???????????????????????????????010000???010??????????0000000000?0??00??????????????0?0?0???????????0???????????????????????????????????????????????00000-????????????????????1?????????????????????????????1?101100-?11??11110?11?1??????01011?0010????????0??01?????0?0???01000010??20?101???0????????????0????0?????????????????????????????????????????????1?120???00?21?????????0??00????
	Haya_griva                              ?01000----0-01?10001?0010010?0011000010??1000100101-000000000001000000110000001010000000?10000100000111000000-0--0000000-000?100?00???00000010????000000-11100010011000000000?1010?1-000000000?0000010001010?1011000-1100111101110?10000001011000003???00?00?1011010000000?0100001000000001000000?0????0?????????0201002000?0-10101110000000?1001100001001110111121200001210?011110001?000001
	Hexinlusaurus_multidens_                ?0??00----0??????0????????10??0?10000102?10?0100001-0000000000020000001100000000?0000000??????00000010100?000-0--0000000-000010??0?????????????????00000-?????????1???000000?11010?????????????0000????????11101000-0110011110?110010000001011100002000000000101100000000?0110000100000000100000000000000000??20001010?2000?0-101001000000000101110000101100011001020000121010011101011000001
	Changchunsaurus_parvus                  ??10?0----0-01?10?0110010010000110002101?1000100??1-0000110000010000000101?0000010000000?1?00???0??011????????0--?000000-??????0?00?0000000??0??0?000000-111000100110000100001101001-100000000010000100010110101100--1100111101110??00?01010111???03??????????011??0000000??100?010??00?001??????????????????????0??????????????????1????????????????????????111121???????1??0????00?1?0000?1
	Hypsilophodon_foxii_                    ?01000----0-010100011000000000011001010201000100101-000000000002000000010000001010000000210000100000111000000-0--0000000-0000101100000100000?0100?000000-11100010?100000000001101001-1000000000100001000100001010010-1100111101110110000001011100003000000000101110000001000100001000000001000000000000000000?2-00201002000?0-10101110000000010111000010111(0 1)011112120000121010?11100011000001
	Jeholosaurus_shangyuanensis             ?01000----100101000110010010000110000102?1000100001-000001000001000000010000001010000000010000100000111000000-0--0000000-0000100100?0000000010?10?000000-11100000010000010000?101001-000000000?0000000001010?101100--?100111101110?1000010101??0000300000?00010110000000??0?1?000??0000?001??????????????????????0201002000?0-1010111000000011001100001???11011112120000121010111101011000001
	Orodromeus_makelai                      ?01000----0-01?10001100?0010000?11?0010211000100001?000010?000020000001?0000000010?000000100??1000?0111?0?000-0--?000001-0000?0??000?00??0????-00?000000-1????????1?00000000?1101001-100000000?00000100010?0?10010?--?10011110??10?10??000101?1000030?000?0001011?000000?0001000010??000001?0?0?0??0???000000???00101002000?0-10101110000000010111000?101110011?121200001210101??100?11000001
	Yueosaurus_tiantaiensis_                ?????????????????????????????????????????????????????????????????????????????????????????????????????????????????????????????????????????????????????????????????????????????????????????????????????????????????????????????????????????0101??00?0????00?00010????00???????100001??????0???????????????????????????????????????????????0000????110?????????011??212?0???2?0?0?????????00????
	Gideonmantellia_amosanjuanae            ???????????????????????????????????????????????????????????????????????????????????????????????????????????????????????????????????????????????????????????????????????????????????????????????????????????????????????????????????????????????00?0????00?00010????000???????????????????????????????????????????0101?????0-0-00?01110???????????1????114???0111120??0001?1?10?1??0?01?00000?
	Koreanosaurus_boseongensis              ??????????????????????????????????????????????????????????????????????????????????????????????????????????????????????????????????????????????????????????????????????????????????????????????????????????????????????????????????????????0?1??0000?????????????????????????20000?0??0???01??????????????????????0????????????????111???????????????????????011112120000??10?????????????????
	Parksosaurus_warreni                    ?0000????-0-????00????????0??????1?001???1000100??1-00?00000?0??00?0000??00000?0?0?0?0??????0?1?000011???0000-0--???000?-?0??????0???0?????????????00000-??????????100000000?11010?1??00?????0?1000????0???112??100--?100111101110????????0???20???30??0?0???3?111000?0?10?020??????02???????????????????????????0??100??00?0-?????1??0?000001?111?00?1?41??01???21201001??0?0????00??1????0?
	Zephyrosaurus_schaffi_                  ?0???0----??010?0?01100??????0011???0???110?010011??00001000000?00?00011000000?????000????0?0?1?00?0?11??0000-0--???0????000???0?000001??0?0????0??00000-??????????????0???0?1????????00?0????????001??010?1?1??100--110?11110?110????????1??????????????????????????????????????????????????????????????????????????????????????????????????????????????????????????????????????????????????
	Thescelosaurus_neglectus_               ?00000----0-010100011000000000?111000002010?0110001-0000000000000000000000000000100010002100?0000000111?00000-0--0000000-0012?001000000000?01??????00000-111000100110000000001101001-100010000000000000-1001110110?0-00001110001100??????0000110000300001?000101110000001?0020000?0?02000010000000000000000??12000101002000?0-1?1?11100000000101110000104111001?12120100121010?1?100011000001
	Gasparinisaura_cincosaltensis_          ?0?????????0????00???????????00111000002?1000100001--00000?0000-0000000?00?0001000001010?100????000011???00?0-0--?00000?-0?00????0????????????????000000-?????????10000000000?1?1001-?0000??00?1000????????0010111?0-11001111011101?0????0?01???000200?0?????3011100000???0?100?0?0??00?00???????????????????????0301002000?0-10001?10000000010111000?1011100?1112120000??1010211101011001001
	Dryosaurus_altus_                       ?01000----101?100111110000?0?0011100001201010110001000000000000?100000010000000?100000???00000000000111?00000-0--000000?-001?1????00?01??000?0100?000000-1101001001100000000?1101?01-000000000?10001---?---1021101101100011111111011?000010011100003000010000101100000000000100?01??020?001000??00???0?????????0?0101002000?0-100011100001010101110000110110001112020011121010211101011101001
	Zalmoxes_robustus                       ??00?0----0-10?00011?00001000??100?0000201001?????1?0000001000031010010?00000?0??0000010210020000000?11?00000-0--000000?-0?02?00?10?201000???????????????1?00001000000000000011111?1-100010000010001---?--???21110110110011110111011?00001111?200103?00????0????1???????????110?000??0?0?01??????????????????????020100201100--0101111001000?0?1????????????101?1202?11??21?1??1?????????????
	Tenontosaurus_tilletti_                 ?00000----0-100000111100010000010100000201000100101-000000000002001000010000001000000010200020000000111000000-0--000000?-00121001000101??000???000000000-110100001110000100001111101-100010000010001---?---002110010010001111?1110120001011101200002000011000101110000000000100?01??00000010000000000000110001?000301002000?0-1?1011100000010101110000110110101112020111121010211100011100001
	Iguanodon_atherfieldensis               ?00000----10100001111100010000020----00201001100000-001000100003100000010000000110000010000000000000111100000-0--000000?-0122201110020200000?0200?000000-110100101120010100001111111-000000000010001---?---2221101111100011111211112000001?11120010300021000010110100000010011000001000010110111101021011101113100101002000?0-11001110001101011-11100012011110111202011112101021000101-201001
	Probactrosaurus_gobiensis_              ?000?0----?010000111110001000002??----0??10?1?????--???0001000?3?00000?100?0000???0?0010?????0?00?001???00000-0-?0000????????????????????????0??????0000-11010010?1200001000?1111111-?00???????10001---?---22211011011000111?121112??0??????????0103?0021??00?01??100000010?1?0?0?01000??01????11?1?2?11110111??001010?2000?0-11001111000101011-1110?012011?101112020111?210?0????0101-201001
	Ouranosaurus_nigeriensis_               ?000?0----101000001111000100000200000002010011000000??10001000031000000100000001??000010000??1?00000111?00000-0--00000??-01220???0??????????????????0000-110???101?200101000??111111-100000000010001---?---22?11????11???????121?112?00?0??111200103?0021?10?101??100000????1?0000010?000011?1?1101??111???1???1?01010?2000?0-11001111000101011-1110?01201111011?2020111?210?0??1?0101-201001
	Camptosaurus_dispar                     ?00000----1011??001111?0??0000010----002?10??10000000000000000031000000100000000?0000010?10??00000001?1100000-0--00000??-0010100?000202?00?????????00000-??????????1000010000?11110?-100000000010001---?---112110110110001111121101100?001?111?00102?0021?00030110100000???010000101020000110111101010111100012100101002000-0-10001110001101011?1100001101111011?202011?1210?0??100101-100001
	Stenopelix_valdensis_                   ???????????????????????????????????????????????????????????????????????????????????????????????????????????????????????????????????????????????????????????????????????????????????????????????????????????????????????????????????????????????????31000???0?1?????00000????00???0???????????????????????????????021100211100--0111100??2010?0-?1?1???100???001??20?????1?????????000??00000?
	Yinlong_downsi                          ?221111100000100000100010010000011100111010001001101210001001000012000010001100010001100000021010010001010000-10101001100101?100010?10211001011000000000-10100011010?10000000?1010001101000011100100311012000100-00--1100111101110?100001010110001031000000001011000000????00000000000?0001000000?0000000000?????02110011001001021110000101000-?1?1?0010200?011?120200001210?0?1??0001-000001
	Hualianceratops_wucaiwanensis           ????????????????????????????????11???11???0?0?????0121000101100101200000010110?0?00000010???0????????0????????????10?1100???????????????????0????????????1?100?1101??10001001?1010?01?010??0????01?????????001?0-0????10?111?0?11?????????????????????????????????????????????????????????????????????????????????????????????????????????????????????????????????????????????????0????00????
	Chaoyangsaurus_youngi                   ?221?11?01??0??00??1001?1?????00?????????11??????????10001011???01200??????????0?0001?0?0???2??????0??????????????????????????????????????0??1?????00000-10000011010?10000000110100?-?01000011100100410010100100-000-11001111011100??00000?01??????????????????1?????0????????0?0????0???01??????????????????????????????????????????????????????????????????????????????????????????????????
	Xuanhuaceratops_niei                    ???????????????????10????????????????????????????????????1???0???1200?0???????0010001?0?0???2??1????????????????????????????????????????????????????????????????????012??1????????????0??000111??1?05????????1?0-0000?1??1?1?001100????????????????3????????????????????????0?000???????1???????????????????????????????????????????????????????????????????0?1?121??0???????????????????????
	Liaoceratops_yanzigouensis              ?210?11100000?00010100010010001110101111?10001001101000000200112000100000101100111001000000021010110101111000-111211000101011110110010110111?11100000000-10101011010010000000110110??010001001100200310012101111111101100111100110?????????????????????????????1???0000??????????????????????????????????????????????????????????????????????????????????????????????????????????????????????
	Aquilops_americanus                     ??10?11110102??00?01?0010000001210001111?100?100111-00000000011?????000001001??????0???0?????1?10??0?0?1???????????????????????????????????????????0?????111000??0110100000????????????????????????03100121001?11111111001111011102??????????????????????????????????????????????????????????????????????????????????????????????????????????????????????????????????????????????????????????
	Yamaceratops_dorngobiensis              ?2???111?0?????????????????????21?10111?01000?????01000100200010000110000100100111101100??00?101011010??1??00-1???110?01-101??11?1??101?0111?11?0?000000-1?100????11012000111?101101-?00101001000200?1?01?0??1111111011001111001102???????????????????????1????????0000??????????????????????????????????????????0211???????0--0211110??????????????????????????????????????????????????0????
	Archaeoceratops_oshimai                 ?2101111101021000?0100010000001210101111?100010011012000012001?0002??00?01001001111010002?0021010110101?????0-???21?00??-10??1?111?010?1??1101??0?000000-11101011010010001000110110?-?101010010002003100121001111111011001111111101????0?0?0??0?000310?????????????0000??????????????????????????????????????????021100100110-10211110??0000????11100010200???1?121??????????0?11?00?1-000001
	Auroraceratops_rugosus                  ?210111110102100000100010000001111101111?100010011012001012001100021100001001001?1101100000021010110101111100-111211000?-101111111??10???1110?110?000000-1110001101001001100011011001110101001000200310012100111111101100111101110?211?010101111010310021010110110000000001010000100000000100000000000000000?1100020100101110-10211110?0110000-111100010200001111212010012101021??00?1?100001
	Koreaceratops_hwaseongensis             ????????????????????????????????????????????????????????????????????????????????????????????????????????????????????????????????????????????????????????????????????????????????????????????????????????????????????????????????????????????????????????1010110?????????????????????????????????????????????????????????????????????????0100???1?????????????????????????2?010211100??1100???
	Albalophosaurus_yamaguchiorum           ????????????????????????????????1????????0???100?1?????????????????????????????????0??????????0??????????????????????????00??????????02??????????????????????????????????0???10?10??????????????0????????????1011110011??1111011101??????????????????????????????????????????????????????????????????????????????????????????????????????????????????????????????????????????????????????????
	Protoceratops_andrewsi                  ?2101111110-21000001000110010012111011120100?1001101210101200012000110000100100111101100000021010110001(0 1)11100-1112100001-10??111110?101??11101??0?000000-111010110110100101111101101-?00001101000200410011?0011111110110011111111022?1??10101?00010310021010100110000000??1010000001?00000100000000000000000012100201001000?0-1021111000100000-111100010?001011?12120000121010211100011110001
	Bagaceratops_rozhdestvenskyi            ?21011?1100-2?00000100011001001211101112?100?100110121010020?010000110000100100111101100200021010110001?11100-1111100001-101?111110?101?01?1?1010?000000-111010?1011010010000?101101-??0001101000201-------001111111011001111111102????????????????3???????????????????0??????????????????????????????????????????????????????????????0???????????????????????1??21??????????????????????????
	Leptoceratops_gracilis_                 ?2101111100-2?00000100010000001211101111?100?100??012101012000100001100001001001111011002?0021010110001110000-1112110001-101?1(0 1)111??101??111011?0?000000-11101011011012010011?101101-?10001001000201-------1111111110110011111111012?1???01011000103???21?1010011000000000100?000111000000100000000010100000011000201001000?0-10211110001000?0-?11100010?001111?121200101210?02?1?00011100001
	Psittacosaurus_mongoliensis             ?221110001112100010100121000100?0-------0110010011--210100011001010100011000000011000001010020000010001110000-1010000001-10?000111002000001101100?000000-10000001011010000111?1011001?010100?0000101-------001111110011001111011101?00001010110000030000?00-0101100000000010100000100000001000000-0000000000010-00211001000?0-?021111000000000-111100010200101101212?010121?10?11100011000001
	Psittacosaurus_lujiatunensis            ?22111000111210001010012100010000-------?110?10011--210100011001010100011000000011000001010020000010001110000-1010000001-1010001110?2000001101100?000000-1000000101101000011111011011?010100?0000101-------001111?1001100111101110???0???????????????????????????????????????????????????????????????????????????????????????????????????????????????????????????????????????????????????????
	Mosaiceratops_azumai                    ?21011011?0-21000001?0?110?01?1211101111?10???????01200001001??00001000010?01??1?1?????????????????0???????????????????????????111??20???????????????????1110101101?010010011?1011?01??0??1001?00201-------????1?111???0?111???11??????????????????????????????????????????????????????????????????????????????????01001????????21???????1??????????????????01?????2?????????????????????????
	Scelidosaurus_harrisonii                ?01000----0-??0?0001??????00?00?1100010201000101--0?1000002?0102000000000100000000001000??00110000?01???0?000-0--00?00??-0?0?1????10?00???00????1??10000-?????????1????00000?10-1?01-000100000?010001??010?1?100-00--1100111101110000001?0?00?200002000000000101100100100?00100000??000?001??????????????????????01?1002010?0-0000000000000000-1110010100001010?01020100121010?11?00011110001
	Scutellosaurus_lawleri_                 ????00---????1????0?100??????????????????00?????????100000??000?00000????????????0?0???0????1???00???0?????????-?????????????????0?????????????????1???????????????0??000000?10?????????????????00?00????0?10100-00--11?01111011100100???000??100?02???0?1?00?0?1??10000??????000?2?000?001???0????0?????0?0????001?1002000?0--010?00?00?000????110000100?010100010201001?10?0????0????000???
	Emausaurus_ernsti_                      ?010?0----0-0?00000?100000?0000?110001020100010000001000002?000100000000010000?00000??0??????100000010???0?00-0--00?00??-?????????0??00????????????10000-?????????1001100000?10-10000000100000?000001?0010???100-00--11001111011100??????????1???????????????10????100?0??????????????????1???0????????????????????????????????????????????????????????????1????????????????????????????????1
	Minmi_paravertebra                      ?1????---??????????????-???0????0-??---?????????-??-????????????????0???????-??-??0???00????1-????-1-?1??0????0-??????????0?00???0?????????????????100210??????????????1???????-?00??????????????00????????????0????-????????0?1?00?????????????001??10???00?201???10110????????1??1??0??01??????????????????????11??1?201????0???00???0??????-????110?0??011?0?????????1?????????11?????????
	Gargoyleosaurus_parkpinorum             ?1???0---???0??????????-00?0000?0-??---?????????-??-????????????????00?-????-??-??01-0001???1-????-010??00????0-?????????????0???????????????????00111221??????????0???1???????-?00?-?0?????????100???0?????????????-????????011?00????????????????????????????????10?1????????????1??0??????????????????????????1???1???1????0??000???????????????11???????1???????????1?????????11?????????
	Pinacosaurus_grangeri                   ?110?0----0-11000001100-000?01010-?----??1000121---?-000002??-0-00?0000-?000-00-?101--0011101-0?10-1--1?0?010-0--?0?00??-00100???010000??000?0101111112111?00010??110?010000??0-?001-000000000?0100???-????0???0????-????????011?00??01?0?1011??001??10???000211???10110????2?111?11000?001??0?0011?001?1??1?????12??1?201????0??000???0??????-????11???????1?0????0????121???????1111???0??1
	Euoplocephalus_tutus                    ?1-???----??11000?01100-0000010?0-?----??10??1?1--??-000002?0-?-?0?0000-???0?00?0101--001110????10-1--??????0-0--00?00??-00100?0?01??000000??0?0111111221?????1????10?01???????-???1????????????1??????????22???????????????????????101??????????????1????????1?????????????21?1?????0?????????????????????????????0???????????????????????????????????????????????0???????????????????21????
	Huayangosaurus_taibaii                  ?00000----0-0101000110011010000110000102?1000121--001000002?000200?00000010000001001--00100111000000001100000-0--00?000?-000010??0?0?00???00?0?00?000000-1000000?01000100000??0010001000000000?10000000010022100-00--1100111101110?11??0?01011??1012?00?1?101?011??110?1????111001??0?0?01101???????????1????????0211112010?0-00000000?0????????11?011100011100?0??0?-00121??0??1?1111-21?111
	Hesperosaurus_mjosi                     ?0???????-0-????00???????0000?0?1????????10??1?1--??1??0002?00020000000??0?0?00010?1--???1???10?0000?01?000?0-0--0??000?-00???????1??????????????????????????????????????00?0?0-10001?0?000000?1000???????-??1101????11??1?1?0?11??2000000?01?001012??0210?11?0110011????????????0?1??0??????????????????????????0??1112010?0-0000000??00??2?0-?11001?100???1???????????1?????????11?????????
	Stegosaurus_stenops_                    ?00000----0-0?00000111010100000210?00-0201000121--0010000020000200000000000000001001-000110110000000001?00000-0--00?000?-000?1011010200??000?00?10000000-1000000?012001000000?0-10001000000000?10001---?-??221101100001??1?1?0111002100000?0012010120002101111011001100000?011010021000??1111000011000102?-1?11000211112010?0-000000000000020--111001111001110000200?-0?121??0??111110-211111
	Wannanosaurus_yansiensis_               ????0????????????????????????????????????????????-??000001???00????0000001?12???????????????????00?0?0110?0010100110011?10?????????????????????????00000-1????????00?0000000??100001-000010??0?0020?????????0110-00-?01??11110?110???????01????????????????????????0000?????????????110?100??????????????????????????????1??????????????????????????????????0010?21101???2?1?????????????????
	Homalocephale_calathocercos             ?0??00-?-??????????????????0?????????????10??111----0000012001020000000001112001100010000100000000001111000110100110111?1000110101011101110110??0?000000-????????????????????????????????????????????????????1?010?0??1??11110?1101????????????1000310110??00?011110000001???????????????????????????????????????0201001111011-120111011100000-11111001131120???1??100?012?1?0????0????0?????
	Goyocephale_lattimorei                  ?0???0---?????0?1?0???????00?????-?-----?????111----???????????????000?-??1?2????????????????0000000?1110000101001??011?1????????????10??1??????????0000-?????????00?00001001?10?00?-?000?0?00?0021030001?0111001000-012?1111011101????????????????1??1????00?01?11??0?0????????????11??101??????????????????????02?1001111010-12011????????????????????????????????????????????110????00????
	Stegoceras_validum                      ?010?0----0-0?0000011000000000001-------01000111----0000012001020000000001112001100010000000-0--10001111000111100110011?1000110?01?1110111?100210?000000-?????????0??0000100??100001-0010?0100000?10300010011100100--112?1111011101????????????1000????10?000?0111100000????1?000?0?11??101??????????????????????0201001?11011-12?1110111000?0-?????????????0??????1?00??2?1???????????00????
	Prenocephale_prenes                     ?000?0----0-01?0100110000000?0011----00?01000111--1-00000120010200000000011120011000100001000---1--01111000111100110111?10001100010111011101?0110?000000-??????????????????????????????????????????03?00?1?1?1?0??????12?11110?1101????????????1???31?11???????1?1???0?0??????????????????????????????????????????2?1001111011-12??110111000?0-?????????????0?1????1?0???????????????????????
	Micropachycephalosaurus_hongtuyanensis  ???????????????????????????????????????????????????????????????????????????????????0100001??1?1?0??????????0000??????????00??????????????????????????????????????????????????????????????????????????????????100-?0--01??11110?110???????????????????????????????????????????????????????????????????????????????0??1????00-????????????????????????????????0?1?121??0?0??1??????????????????
	Laquintasaura_venezuelae                ???????????????????1????????????1000??02?0??????????0??00000000???????00?0?????????0?0?????0?????????????????????????????????????????0?????????????????????????????????????????????????????????????00???0????000000--11??1?1?1?110???0??0??????000???????????0??????????????100??0???????????????????????????????02?1?0??00??????0000?0?0010100111000?1??0??????010200001???11?1?????????????
	Isaberrysaura_mollensis                 ?010??????0-0??100????????10???0100?010??10001110001?000000000??01?000??00????00?00?????????????0??000????????????????????????????????????????????????????????????????1??0?????????????????????????0000010122100-0?--11??11110?110???????????????????????????????????????????????????????????????????????????????????????????????????????????????????????????????????????????????????????????
	Dulivicursor_pickeringi                 ???????????????????????????????????????????????????????????????????????????????????????????????????????????????????????????????????????????????????????????????????????????????????????????????????????????????????????????????????????????????????????10?00000??0-??????????????????????????????????????????????????????????????????????????????????????????????????????2?010211001?11000??1

;

END;
BEGIN ASSUMPTIONS;
	TYPESET * UNTITLED   =  unord:  1 -  381;

END;

BEGIN MESQUITECHARMODELS;
	ProbModelSet * UNTITLED   =  'Mk1 (est.)':  1 -  381;
END;

Begin MESQUITE;
		MESQUITESCRIPTVERSION 2;
		TITLE AUTO;
		tell ProjectCoordinator;
		timeSaved 1510103159617;
		getEmployee #mesquite.minimal.ManageTaxa.ManageTaxa;
		tell It;
			setID 0 2862960484697589523;
		endTell;
		getEmployee #mesquite.charMatrices.ManageCharacters.ManageCharacters;
		tell It;
			setID 0 7845074539255959095;
			tell It;
				setDefaultOrder  380 1 2 3 4 5 6 7 8 9 10 11 12 13 14 15 16 17 18 19 20 21 22 23 24 25 26 27 28 29 30 31 32 33 34 35 36 37 38 39 40 41 42 43 44 45 46 47 48 49 50 51 52 53 54 55 56 57 58 59 60 61 62 63 64 65 66 67 68 69 70 71 72 73 74 75 76 77 78 79 80 81 82 83 84 85 86 87 88 89 90 91 92 93 94 95 96 97 98 99 100 101 102 103 104 105 106 107 108 109 110 111 112 113 114 115 116 117 118 119 120 121 122 123 124 125 126 127 128 129 130 131 132 133 134 135 136 137 138 139 140 141 142 143 144 145 146 147 148 149 150 151 152 153 154 155 156 157 158 159 160 161 162 163 164 165 166 167 168 169 170 171 172 173 174 175 176 177 178 179 180 181 182 183 184 185 186 187 188 189 190 191 192 193 194 195 196 197 198 199 200 201 202 203 204 205 206 207 208 209 210 211 212 213 214 215 216 217 218 219 220 221 222 223 224 225 226 227 228 229 230 231 232 233 234 235 236 237 238 239 240 241 242 243 244 245 246 247 248 249 250 251 252 253 254 255 256 257 258 259 260 261 262 263 264 265 266 267 268 269 270 271 272 273 274 275 276 277 278 279 280 281 282 283 284 285 286 287 288 289 290 291 292 293 294 295 296 297 298 299 300 301 302 303 304 305 306 307 308 309 310 311 312 313 314 315 316 317 318 319 320 321 322 323 324 325 326 327 328 329 330 331 332 333 334 335 336 337 338 339 340 341 342 343 344 345 346 347 348 349 350 351 352 353 354 355 356 357 358 359 360 361 362 363 364 365 366 367 368 369 370 371 372 373 374 375 376 377 378 379 382;
				attachments ;
			endTell;
			mqVersion 274;
			checksumv 0 2 3579752835 null  getNumChars 381 numChars 381 getNumTaxa 73 numTaxa 73   short true   bits 63   states 63   sumSquaresStatesOnly 40099.0 sumSquares 40099.0   NumFiles 1 NumMatrices 1;
			mqVersion;
		endTell;
		getWindow;
		tell It;
			suppress;
			setResourcesState false false 280;
			setPopoutState 400;
			setExplanationSize 0;
			setAnnotationSize 0;
			setFontIncAnnot 0;
			setFontIncExp 0;
			setSize 1675 849;
			setLocation 10 29;
			setFont SanSerif;
			setFontSize 10;
			getToolPalette;
			tell It;
			endTell;
			desuppress;
		endTell;
		getEmployee  #mesquite.minimal.ManageTaxa.ManageTaxa;
		tell It;
			showTaxa #2862960484697589523 #mesquite.lists.TaxonList.TaxonList;
			tell It;
				setTaxa #2862960484697589523;
				getWindow;
				tell It;
					newAssistant  #mesquite.lists.DefaultTaxaOrder.DefaultTaxaOrder;
					newAssistant  #mesquite.lists.TaxonListCurrPartition.TaxonListCurrPartition;
					setExplanationSize 30;
					setAnnotationSize 20;
					setFontIncAnnot 0;
					setFontIncExp 0;
					setSize 1395 782;
					setLocation 10 29;
					setFont SanSerif;
					setFontSize 10;
					getToolPalette;
					tell It;
					endTell;
				endTell;
				showWindow;
				getEmployee #mesquite.lists.ColorTaxon.ColorTaxon;
				tell It;
					setColor Red;
					removeColor off;
				endTell;
				getEmployee #mesquite.lists.TaxonListAnnotPanel.TaxonListAnnotPanel;
				tell It;
					togglePanel off;
				endTell;
			endTell;
		endTell;
		getEmployee  #mesquite.charMatrices.BasicDataWindowCoord.BasicDataWindowCoord;
		tell It;
			showDataWindow #7845074539255959095 #mesquite.charMatrices.BasicDataWindowMaker.BasicDataWindowMaker;
			tell It;
				getWindow;
				tell It;
					setExplanationSize 30;
					setAnnotationSize 20;
					setFontIncAnnot 0;
					setFontIncExp 0;
					setSize 1395 782;
					setLocation 10 29;
					setFont SanSerif;
					setFontSize 10;
					getToolPalette;
					tell It;
						setTool mesquite.charMatrices.ColorCells.ColorCells.ColorCells;
					endTell;
					setActive;
					setTool mesquite.charMatrices.ColorCells.ColorCells.ColorCells;
					colorCells  #mesquite.charMatrices.ColorCells.ColorCells;
				tell It;
					setColor Cyan;
					removeColor off;
				endTell;
					colorRowNames  #mesquite.charMatrices.TaxonGroupColor.TaxonGroupColor;
					colorColumnNames  #mesquite.charMatrices.CharGroupColor.CharGroupColor;
					colorText  #mesquite.charMatrices.NoColor.NoColor;
					setBackground White;
					toggleShowNames on;
					toggleShowTaxonNames on;
					toggleTight off;
					toggleThinRows off;
					toggleShowChanges on;
					toggleSeparateLines off;
					toggleShowStates on;
					toggleAutoWCharNames on;
					toggleAutoTaxonNames off;
					toggleShowDefaultCharNames off;
					toggleConstrainCW on;
					toggleBirdsEye off;
					toggleShowPaleGrid off;
					toggleShowPaleCellColors off;
					togglePaleInapplicable on;
					toggleShowBoldCellText off;
					toggleAllowAutosize on;
					toggleColorsPanel off;
					toggleDiagonal on;
					setDiagonalHeight 80;
					toggleLinkedScrolling on;
					toggleScrollLinkedTables off;
				endTell;
				showWindow;
				getWindow;
				tell It;
					forceAutosize;
				endTell;
				getEmployee #mesquite.charMatrices.ColorByState.ColorByState;
				tell It;
					setStateLimit 9;
					toggleUniformMaximum on;
				endTell;
				getEmployee #mesquite.categ.StateNamesStrip.StateNamesStrip;
				tell It;
					showStrip off;
				endTell;
				getEmployee #mesquite.charMatrices.AnnotPanel.AnnotPanel;
				tell It;
					togglePanel off;
				endTell;
				getEmployee #mesquite.charMatrices.CharReferenceStrip.CharReferenceStrip;
				tell It;
					showStrip off;
				endTell;
				getEmployee #mesquite.charMatrices.QuickKeySelector.QuickKeySelector;
				tell It;
					autotabOff;
				endTell;
				getEmployee #mesquite.charMatrices.SelSummaryStrip.SelSummaryStrip;
				tell It;
					showStrip off;
				endTell;
				getEmployee #mesquite.categ.SmallStateNamesEditor.SmallStateNamesEditor;
				tell It;
					panelOpen true;
				endTell;
			endTell;
		endTell;
		getEmployee  #mesquite.charMatrices.ManageCharacters.ManageCharacters;
		tell It;
			showCharacters #7845074539255959095 #mesquite.lists.CharacterList.CharacterList;
			tell It;
				setData 0;
				getWindow;
				tell It;
					newAssistant  #mesquite.lists.DefaultCharOrder.DefaultCharOrder;
					newAssistant  #mesquite.lists.CharListInclusion.CharListInclusion;
					newAssistant  #mesquite.lists.CharListPartition.CharListPartition;
					newAssistant  #mesquite.stochchar.CharListProbModels.CharListProbModels;
					setExplanationSize 30;
					setAnnotationSize 20;
					setFontIncAnnot 0;
					setFontIncExp 0;
					setSize 1395 782;
					setLocation 10 29;
					setFont SanSerif;
					setFontSize 10;
					getToolPalette;
					tell It;
						setTool mesquite.lists.CharacterList.CharacterListWindow.ibeam;
					endTell;
				endTell;
				showWindow;
				getEmployee #mesquite.lists.CharListAnnotPanel.CharListAnnotPanel;
				tell It;
					togglePanel off;
				endTell;
			endTell;
		endTell;
		endTell;
end;
